# Supplementary material for: Identifying Transcriptomic Signatures and Rules for SARS-CoV-2 Infection
Source: Front Cell Dev Biol. 2021 Jan 11;8:627302. doi: 10.3389/fcell.2020.627302 (PMC7829664; doi:10.3389/fcell.2020.627302)
Supplement: Supplementary Table 1 — List of ranked gene by mRMR. [file Table_1.XLSX]

## Sheet: Sheet1
Rank	Features	Gene symbol
1	ENSG00000204264	PSMB8
2	ENSG00000214290	COLCA2
3	ENSG00000147689	FAM83A
4	ENSG00000108679	LGALS3BP
5	ENSG00000213928	IRF9
6	ENSG00000129226	CD68
7	ENSG00000165949	IFI27
8	ENSG00000163840	DTX3L
9	ENSG00000131446	MGAT1
10	ENSG00000126861	OMG
11	ENSG00000206503	HLA-A
12	ENSG00000111801	BTN3A3
13	ENSG00000185215	TNFAIP2
14	ENSG00000126709	IFI6
15	ENSG00000100292	HMOX1
16	ENSG00000132530	XAF1
17	ENSG00000132600	PRMT7
18	ENSG00000240065	PSMB9
19	ENSG00000170542	SERPINB9
20	ENSG00000000938	FGR
21	ENSG00000089692	LAG3
22	ENSG00000108256	NUFIP2
23	ENSG00000086065	CHMP5
24	ENSG00000115415	STAT1
25	ENSG00000132002	DNAJB1
26	ENSG00000137959	IFI44L
27	ENSG00000179813	FAM216B
28	ENSG00000149131	SERPING1
29	ENSG00000204642	HLA-F
30	ENSG00000130303	BST2
31	ENSG00000026751	SLAMF7
32	ENSG00000101150	TPD52L2
33	ENSG00000133328	PLAAT2
34	ENSG00000102265	TIMP1
35	ENSG00000168961	LGALS9
36	ENSG00000133067	LGR6
37	ENSG00000198355	PIM3
38	ENSG00000185507	IRF7
39	ENSG00000163644	PPM1K
40	ENSG00000118418	HMGN3
41	ENSG00000026950	BTN3A1
42	ENSG00000196141	SPATS2L
43	ENSG00000182512	GLRX5
44	ENSG00000167460	TPM4
45	ENSG00000185745	IFIT1
46	ENSG00000275302	CCL4
47	ENSG00000138755	CXCL9
48	ENSG00000152954	NRSN1
49	ENSG00000135604	STX11
50	ENSG00000138642	HERC6
51	ENSG00000163006	CCDC138
52	ENSG00000100453	GZMB
53	ENSG00000121797	CCRL2
54	ENSG00000241644	INMT
55	ENSG00000132274	TRIM22
56	ENSG00000067445	TRO
57	ENSG00000114446	IFT57
58	ENSG00000153563	CD8A
59	ENSG00000136689	IL1RN
60	ENSG00000136514	RTP4
61	ENSG00000167996	FTH1
62	ENSG00000117228	GBP1
63	ENSG00000002549	LAP3
64	ENSG00000133316	WDR74
65	ENSG00000241839	PLEKHO2
66	ENSG00000100784	RPS6KA5
67	ENSG00000196684	HSH2D
68	ENSG00000055332	EIF2AK2
69	ENSG00000114737	CISH
70	ENSG00000123146	ADGRE5
71	ENSG00000110492	MDK
72	ENSG00000138496	PARP9
73	ENSG00000166750	SLFN5
74	ENSG00000176209	SMIM19
75	ENSG00000185885	IFITM1
76	ENSG00000269720	CCDC194
77	ENSG00000169245	CXCL10
78	ENSG00000088986	DYNLL1
79	ENSG00000160271	RALGDS
80	ENSG00000187608	ISG15
81	ENSG00000111885	MAN1A1
82	ENSG00000196811	CHRNG
83	ENSG00000106785	TRIM14
84	ENSG00000059378	PARP12
85	ENSG00000088325	TPX2
86	ENSG00000266094	RASSF5
87	ENSG00000154451	GBP5
88	ENSG00000170581	STAT2
89	ENSG00000139572	GPR84
90	ENSG00000116663	FBXO6
91	ENSG00000070087	PFN2
92	ENSG00000205413	SAMD9
93	ENSG00000134321	RSAD2
94	ENSG00000198053	SIRPA
95	ENSG00000168062	BATF2
96	ENSG00000134504	KCTD1
97	ENSG00000137628	DDX60
98	ENSG00000160791	CCR5
99	ENSG00000112096	SOD2
100	ENSG00000119922	IFIT2
101	ENSG00000100911	PSME2
102	ENSG00000139318	DUSP6
103	ENSG00000129518	EAPP
104	ENSG00000243649	CFB
105	ENSG00000107798	LIPA
106	ENSG00000198019	FCGR1B
107	ENSG00000134326	CMPK2
108	ENSG00000137965	IFI44
109	ENSG00000277632	CCL3
110	ENSG00000050730	TNIP3
111	ENSG00000277639	LOC105371267
112	ENSG00000156587	UBE2L6
113	ENSG00000169248	CXCL11
114	ENSG00000203734	ECT2L
115	ENSG00000173193	PARP14
116	ENSG00000140749	IGSF6
117	ENSG00000133106	EPSTI1
118	ENSG00000083099	LYRM2
119	ENSG00000122643	NT5C3A
120	ENSG00000260314	MRC1
121	ENSG00000160932	LY6E
122	ENSG00000105939	ZC3HAV1
123	ENSG00000137331	IER3
124	ENSG00000107201	DDX58
125	ENSG00000172428	COPS9
126	ENSG00000115956	PLEK
127	ENSG00000140464	PML
128	ENSG00000159840	ZYX
129	ENSG00000068079	IFI35
130	ENSG00000128739	SNRPN
131	ENSG00000152778	IFIT5
132	ENSG00000035862	TIMP2
133	ENSG00000078081	LAMP3
134	ENSG00000119326	CTNNAL1
135	ENSG00000128284	APOL3
136	ENSG00000131669	NINJ1
137	ENSG00000123609	NMI
138	ENSG00000100632	ERH
139	ENSG00000140105	WARS1
140	ENSG00000196872	CRACDL
141	ENSG00000183696	UPP1
142	ENSG00000157601	MX1
143	ENSG00000111335	OAS2
144	ENSG00000140030	GPR65
145	ENSG00000010030	ETV7
146	ENSG00000007516	BAIAP3
147	ENSG00000150773	PIH1D2
148	ENSG00000183978	COA3
149	ENSG00000124201	ZNFX1
150	ENSG00000125430	HS3ST3B1
151	ENSG00000138646	HERC5
152	ENSG00000176532	PRR15
153	ENSG00000088827	SIGLEC1
154	ENSG00000184979	USP18
155	ENSG00000168394	TAP1
156	ENSG00000147684	NDUFB9
157	ENSG00000089127	OAS1
158	ENSG00000135148	TRAFD1
159	ENSG00000133640	LRRIQ1
160	ENSG00000177409	SAMD9L
161	ENSG00000135047	CTSL
162	ENSG00000189067	LITAF
163	ENSG00000111331	OAS3
164	ENSG00000147416	ATP6V1B2
165	ENSG00000130813	SHFL
166	ENSG00000121858	TNFSF10
167	ENSG00000244067	GSTA2
168	ENSG00000130487	KLHDC7B
169	ENSG00000142089	IFITM3
170	ENSG00000108771	DHX58
171	ENSG00000135114	OASL
172	ENSG00000108700	CCL8
173	ENSG00000101911	PRPS2
174	ENSG00000119917	IFIT3
175	ENSG00000141480	ARRB2
176	ENSG00000273841	TAF9
177	ENSG00000086300	SNX10
178	ENSG00000115267	IFIH1
179	ENSG00000117115	PADI2
