# Supplementary material for: Identifying Transcriptomic Signatures and Rules for SARS-CoV-2 Infection
Source: Front Cell Dev Biol. 2021 Jan 11;8:627302. doi: 10.3389/fcell.2020.627302 (PMC7829664; doi:10.3389/fcell.2020.627302)
Supplement: Supplementary Table 3 — Rules generated by decision tree. [file Table_3.XLSX]

## Sheet: Sheet1
Rules_0	passed counts:82
node_0: feature_name=ENSG00000126709	feature_id[13].value <= threshold=42.81967735290527
node_1: feature_name=ENSG00000100784	feature_id[65].value > threshold=21.55168628692627
node_3: feature_name=ENSG00000132002	feature_id[24].value <= threshold=270.33453369140625
node_4: feature_name=ENSG00000111801	feature_id[11].value <= threshold=36.474525451660156
node_5: feature_name=ENSG00000132600	feature_id[16].value <= threshold=72.29933166503906
node_6: feature_name=ENSG00000214290	feature_id[1].value <= threshold=57.312660217285156
node_7: feature_name=ENSG00000138755	feature_id[46].value <= threshold=58.97695732116699
node_8: feature_name=ENSG00000153563	feature_id[57].value <= threshold=33.582441329956055
Class: ARI patients with other viral infection
Rules_1	passed counts:62
node_0: feature_name=ENSG00000126709	feature_id[13].value > threshold=42.81967735290527
node_20: feature_name=ENSG00000102265	feature_id[33].value <= threshold=38.13455581665039
node_21: feature_name=ENSG00000133067	feature_id[35].value > threshold=7.293752670288086
node_37: feature_name=ENSG00000100292	feature_id[14].value <= threshold=69.65915870666504
Class: ARI patients with SARS-CoV-2 infection
Rules_2	passed counts:22
node_0: feature_name=ENSG00000126709	feature_id[13].value > threshold=42.81967735290527
node_20: feature_name=ENSG00000102265	feature_id[33].value > threshold=38.13455581665039
node_40: feature_name=ENSG00000196141	feature_id[41].value <= threshold=272.63829040527344
node_41: feature_name=ENSG00000138755	feature_id[46].value > threshold=18.184814929962158
Class: ARI patients without viral infection
Rules_3	passed counts:15
node_0: feature_name=ENSG00000126709	feature_id[13].value > threshold=42.81967735290527
node_20: feature_name=ENSG00000102265	feature_id[33].value <= threshold=38.13455581665039
node_21: feature_name=ENSG00000133067	feature_id[35].value <= threshold=7.293752670288086
node_22: feature_name=ENSG00000100453	feature_id[51].value <= threshold=17.53492832183838
node_23: feature_name=ENSG00000126709	feature_id[13].value > threshold=82.9377555847168
node_29: feature_name=ENSG00000132530	feature_id[15].value <= threshold=559.0584106445312
Class: ARI patients with SARS-CoV-2 infection
Rules_4	passed counts:6
node_0: feature_name=ENSG00000126709	feature_id[13].value > threshold=42.81967735290527
node_20: feature_name=ENSG00000102265	feature_id[33].value <= threshold=38.13455581665039
node_21: feature_name=ENSG00000133067	feature_id[35].value <= threshold=7.293752670288086
node_22: feature_name=ENSG00000100453	feature_id[51].value > threshold=17.53492832183838
Class: ARI patients without viral infection
Rules_5	passed counts:5
node_0: feature_name=ENSG00000126709	feature_id[13].value > threshold=42.81967735290527
node_20: feature_name=ENSG00000102265	feature_id[33].value > threshold=38.13455581665039
node_40: feature_name=ENSG00000196141	feature_id[41].value > threshold=272.63829040527344
Class: ARI patients with SARS-CoV-2 infection
Rules_6	passed counts:5
node_0: feature_name=ENSG00000126709	feature_id[13].value <= threshold=42.81967735290527
node_1: feature_name=ENSG00000100784	feature_id[65].value > threshold=21.55168628692627
node_3: feature_name=ENSG00000132002	feature_id[24].value <= threshold=270.33453369140625
node_4: feature_name=ENSG00000111801	feature_id[11].value > threshold=36.474525451660156
node_16: feature_name=ENSG00000133316	feature_id[63].value > threshold=135.57805633544922
Class: ARI patients with SARS-CoV-2 infection
Rules_7	passed counts:5
node_0: feature_name=ENSG00000126709	feature_id[13].value <= threshold=42.81967735290527
node_1: feature_name=ENSG00000100784	feature_id[65].value <= threshold=21.55168628692627
Class: ARI patients without viral infection
Rules_8	passed counts:4
node_0: feature_name=ENSG00000126709	feature_id[13].value > threshold=42.81967735290527
node_20: feature_name=ENSG00000102265	feature_id[33].value > threshold=38.13455581665039
node_40: feature_name=ENSG00000196141	feature_id[41].value <= threshold=272.63829040527344
node_41: feature_name=ENSG00000138755	feature_id[46].value <= threshold=18.184814929962158
node_42: feature_name=ENSG00000101150	feature_id[31].value <= threshold=205.533447265625
Class: ARI patients with other viral infection
Rules_9	passed counts:4
node_0: feature_name=ENSG00000126709	feature_id[13].value > threshold=42.81967735290527
node_20: feature_name=ENSG00000102265	feature_id[33].value <= threshold=38.13455581665039
node_21: feature_name=ENSG00000133067	feature_id[35].value <= threshold=7.293752670288086
node_22: feature_name=ENSG00000100453	feature_id[51].value <= threshold=17.53492832183838
node_23: feature_name=ENSG00000126709	feature_id[13].value <= threshold=82.9377555847168
node_24: feature_name=ENSG00000000938	feature_id[19].value > threshold=2.2638545632362366
Class: ARI patients with other viral infection
Rules_10	passed counts:4
node_0: feature_name=ENSG00000126709	feature_id[13].value <= threshold=42.81967735290527
node_1: feature_name=ENSG00000100784	feature_id[65].value > threshold=21.55168628692627
node_3: feature_name=ENSG00000132002	feature_id[24].value <= threshold=270.33453369140625
node_4: feature_name=ENSG00000111801	feature_id[11].value <= threshold=36.474525451660156
node_5: feature_name=ENSG00000132600	feature_id[16].value <= threshold=72.29933166503906
node_6: feature_name=ENSG00000214290	feature_id[1].value <= threshold=57.312660217285156
node_7: feature_name=ENSG00000138755	feature_id[46].value > threshold=58.97695732116699
node_11: feature_name=ENSG00000179813	feature_id[26].value <= threshold=168.25827026367188
Class: ARI patients with other viral infection
Rules_11	passed counts:3
node_0: feature_name=ENSG00000126709	feature_id[13].value <= threshold=42.81967735290527
node_1: feature_name=ENSG00000100784	feature_id[65].value > threshold=21.55168628692627
node_3: feature_name=ENSG00000132002	feature_id[24].value > threshold=270.33453369140625
Class: ARI patients without viral infection
Rules_12	passed counts:3
node_0: feature_name=ENSG00000126709	feature_id[13].value <= threshold=42.81967735290527
node_1: feature_name=ENSG00000100784	feature_id[65].value > threshold=21.55168628692627
node_3: feature_name=ENSG00000132002	feature_id[24].value <= threshold=270.33453369140625
node_4: feature_name=ENSG00000111801	feature_id[11].value > threshold=36.474525451660156
node_16: feature_name=ENSG00000133316	feature_id[63].value <= threshold=135.57805633544922
Class: ARI patients with other viral infection
Rules_13	passed counts:2
node_0: feature_name=ENSG00000126709	feature_id[13].value > threshold=42.81967735290527
node_20: feature_name=ENSG00000102265	feature_id[33].value <= threshold=38.13455581665039
node_21: feature_name=ENSG00000133067	feature_id[35].value > threshold=7.293752670288086
node_37: feature_name=ENSG00000100292	feature_id[14].value > threshold=69.65915870666504
Class: ARI patients with other viral infection
Rules_14	passed counts:2
node_0: feature_name=ENSG00000126709	feature_id[13].value > threshold=42.81967735290527
node_20: feature_name=ENSG00000102265	feature_id[33].value <= threshold=38.13455581665039
node_21: feature_name=ENSG00000133067	feature_id[35].value <= threshold=7.293752670288086
node_22: feature_name=ENSG00000100453	feature_id[51].value <= threshold=17.53492832183838
node_23: feature_name=ENSG00000126709	feature_id[13].value > threshold=82.9377555847168
node_29: feature_name=ENSG00000132530	feature_id[15].value > threshold=559.0584106445312
node_31: feature_name=ENSG00000136689	feature_id[58].value <= threshold=89.97510147094727
Class: ARI patients without viral infection
Rules_15	passed counts:2
node_0: feature_name=ENSG00000126709	feature_id[13].value <= threshold=42.81967735290527
node_1: feature_name=ENSG00000100784	feature_id[65].value > threshold=21.55168628692627
node_3: feature_name=ENSG00000132002	feature_id[24].value <= threshold=270.33453369140625
node_4: feature_name=ENSG00000111801	feature_id[11].value <= threshold=36.474525451660156
node_5: feature_name=ENSG00000132600	feature_id[16].value <= threshold=72.29933166503906
node_6: feature_name=ENSG00000214290	feature_id[1].value <= threshold=57.312660217285156
node_7: feature_name=ENSG00000138755	feature_id[46].value > threshold=58.97695732116699
node_11: feature_name=ENSG00000179813	feature_id[26].value > threshold=168.25827026367188
Class: ARI patients with SARS-CoV-2 infection
Rules_16	passed counts:1
node_0: feature_name=ENSG00000126709	feature_id[13].value > threshold=42.81967735290527
node_20: feature_name=ENSG00000102265	feature_id[33].value > threshold=38.13455581665039
node_40: feature_name=ENSG00000196141	feature_id[41].value <= threshold=272.63829040527344
node_41: feature_name=ENSG00000138755	feature_id[46].value <= threshold=18.184814929962158
node_42: feature_name=ENSG00000101150	feature_id[31].value > threshold=205.533447265625
Class: ARI patients without viral infection
Rules_17	passed counts:1
node_0: feature_name=ENSG00000126709	feature_id[13].value > threshold=42.81967735290527
node_20: feature_name=ENSG00000102265	feature_id[33].value <= threshold=38.13455581665039
node_21: feature_name=ENSG00000133067	feature_id[35].value <= threshold=7.293752670288086
node_22: feature_name=ENSG00000100453	feature_id[51].value <= threshold=17.53492832183838
node_23: feature_name=ENSG00000126709	feature_id[13].value > threshold=82.9377555847168
node_29: feature_name=ENSG00000132530	feature_id[15].value > threshold=559.0584106445312
node_31: feature_name=ENSG00000136689	feature_id[58].value > threshold=89.97510147094727
node_33: feature_name=ENSG00000101150	feature_id[31].value > threshold=91.69236183166504
Class: ARI patients with SARS-CoV-2 infection
Rules_18	passed counts:1
node_0: feature_name=ENSG00000126709	feature_id[13].value > threshold=42.81967735290527
node_20: feature_name=ENSG00000102265	feature_id[33].value <= threshold=38.13455581665039
node_21: feature_name=ENSG00000133067	feature_id[35].value <= threshold=7.293752670288086
node_22: feature_name=ENSG00000100453	feature_id[51].value <= threshold=17.53492832183838
node_23: feature_name=ENSG00000126709	feature_id[13].value > threshold=82.9377555847168
node_29: feature_name=ENSG00000132530	feature_id[15].value > threshold=559.0584106445312
node_31: feature_name=ENSG00000136689	feature_id[58].value > threshold=89.97510147094727
node_33: feature_name=ENSG00000101150	feature_id[31].value <= threshold=91.69236183166504
Class: ARI patients with other viral infection
Rules_19	passed counts:1
node_0: feature_name=ENSG00000126709	feature_id[13].value > threshold=42.81967735290527
node_20: feature_name=ENSG00000102265	feature_id[33].value <= threshold=38.13455581665039
node_21: feature_name=ENSG00000133067	feature_id[35].value <= threshold=7.293752670288086
node_22: feature_name=ENSG00000100453	feature_id[51].value <= threshold=17.53492832183838
node_23: feature_name=ENSG00000126709	feature_id[13].value <= threshold=82.9377555847168
node_24: feature_name=ENSG00000000938	feature_id[19].value <= threshold=2.2638545632362366
node_25: feature_name=ENSG00000167996	feature_id[60].value > threshold=1006.4761047363281
Class: ARI patients without viral infection
Rules_20	passed counts:1
node_0: feature_name=ENSG00000126709	feature_id[13].value > threshold=42.81967735290527
node_20: feature_name=ENSG00000102265	feature_id[33].value <= threshold=38.13455581665039
node_21: feature_name=ENSG00000133067	feature_id[35].value <= threshold=7.293752670288086
node_22: feature_name=ENSG00000100453	feature_id[51].value <= threshold=17.53492832183838
node_23: feature_name=ENSG00000126709	feature_id[13].value <= threshold=82.9377555847168
node_24: feature_name=ENSG00000000938	feature_id[19].value <= threshold=2.2638545632362366
node_25: feature_name=ENSG00000167996	feature_id[60].value <= threshold=1006.4761047363281
Class: ARI patients with SARS-CoV-2 infection
Rules_21	passed counts:1
node_0: feature_name=ENSG00000126709	feature_id[13].value <= threshold=42.81967735290527
node_1: feature_name=ENSG00000100784	feature_id[65].value > threshold=21.55168628692627
node_3: feature_name=ENSG00000132002	feature_id[24].value <= threshold=270.33453369140625
node_4: feature_name=ENSG00000111801	feature_id[11].value <= threshold=36.474525451660156
node_5: feature_name=ENSG00000132600	feature_id[16].value > threshold=72.29933166503906
Class: ARI patients with SARS-CoV-2 infection
Rules_22	passed counts:1
node_0: feature_name=ENSG00000126709	feature_id[13].value <= threshold=42.81967735290527
node_1: feature_name=ENSG00000100784	feature_id[65].value > threshold=21.55168628692627
node_3: feature_name=ENSG00000132002	feature_id[24].value <= threshold=270.33453369140625
node_4: feature_name=ENSG00000111801	feature_id[11].value <= threshold=36.474525451660156
node_5: feature_name=ENSG00000132600	feature_id[16].value <= threshold=72.29933166503906
node_6: feature_name=ENSG00000214290	feature_id[1].value > threshold=57.312660217285156
Class: ARI patients with SARS-CoV-2 infection
Rules_23	passed counts:1
node_0: feature_name=ENSG00000126709	feature_id[13].value <= threshold=42.81967735290527
node_1: feature_name=ENSG00000100784	feature_id[65].value > threshold=21.55168628692627
node_3: feature_name=ENSG00000132002	feature_id[24].value <= threshold=270.33453369140625
node_4: feature_name=ENSG00000111801	feature_id[11].value <= threshold=36.474525451660156
node_5: feature_name=ENSG00000132600	feature_id[16].value <= threshold=72.29933166503906
node_6: feature_name=ENSG00000214290	feature_id[1].value <= threshold=57.312660217285156
node_7: feature_name=ENSG00000138755	feature_id[46].value <= threshold=58.97695732116699
node_8: feature_name=ENSG00000153563	feature_id[57].value > threshold=33.582441329956055
Class: ARI patients without viral infection
